# Supplementary material for: Alteration of Serum Proteome in Levo-Thyroxine-Euthyroid Thyroidectomized Patients
Source: J Clin Med. 2022 Mar 17;11(6):1676. doi: 10.3390/jcm11061676 (PMC8951767; doi:10.3390/jcm11061676)
Supplement: Supplementary file 1 [file jcm-11-01676-s001.zip]

Archive with 1 entries (1 files):
- jcm-1572550-supplementary.pdf
